# Supplementary material for: Construction of a map-based reference genome sequence for barley, Hordeum vulgare L
Source: Sci Data. 2017 Apr 27;4:170044. doi: 10.1038/sdata.2017.44 (PMC5407242; doi:10.1038/sdata.2017.44)
Supplement: Supplementary file 1 [file sdata201744-isa1.zip]

Archive with 3 entries (3 files):
- i_Investigation.txt
- s_study_Mascher.txt
- a_assay_Mascher.txt
