# Supplementary material for: Construction of a map-based reference genome sequence for barley, Hordeum vulgare L
Source: Sci Data. 2017 Apr 27;4:170044. doi: 10.1038/sdata.2017.44 (PMC5407242; doi:10.1038/sdata.2017.44)
Supplement: Supplementary file 1 [file sdata201744-isa1.zip › i_Investigation.txt]

# Investigation File generated for Scientific Data with Investigation File Authoring Tool version 0.1.0 on 20/03/2017 - This metadata file is CC0
ONTOLOGY SOURCE REFERENCE
Term Source Name	NCBITAXON	ERO	OBI
Term Source File	http://data.bioontology.org/ontologies/NCBITAXON	http://data.bioontology.org/ontologies/ERO	http://data.bioontology.org/ontologies/OBI
Term Source Version	2016AA	2013-08-02	2014-08-18
Term Source Description	National Center for Biotechnology Information (NCBI) Organismal Classification	Eagle-I Research Resource Ontology	Ontology for Biomedical Investigations
INVESTIGATION
Investigation Identifier
Investigation Title
Investigation Description
Investigation Submission Date
Investigation Public Release Date
INVESTIGATION PUBLICATIONS
Investigation PubMed ID
Investigation Publication DOI
Investigation Publication Author List
Investigation Publication Title
Investigation Publication Status
Investigation Publication Status Term Accession Number
Investigation Publication Status Term Source REF
INVESTIGATION CONTACTS
Investigation Person Last Name
Investigation Person Mid Initials
Investigation Person First Name
Investigation Person Address
Investigation Person Phone
Investigation Person Fax
Investigation Person Email
Investigation Person Affiliation
Investigation Person Roles
Investigation Person Roles Term Accession Number
Investigation Person Roles Term Source REF
STUDY
Study Identifier	10.1038/sdata.2017.44
Study Title	Construction of a map-based reference genome sequence for barley, Hordeum vulgare L.
Study Submission Date	26/08/2016
Study Public Release Date	27/04/2017
Study Description	http://www.nature.com/articles/sdata201744#abstract
Study File Name	s_study_Mascher.txt
Comment[Subject Keywords]	///;//;///
Comment[Manuscript Licence]	CC BY-4.0
Comment[Experimental Metadata Licence]	CC0
Comment[Supplementary Information File Name]	
Comment[Supplementary Information File Type]	x-zip-compressed
Comment[Supplementary Information File URL]	http://www.nature.com/articles/sdata201744#supplementary-information
Comment[Data Repository]	IPK Gatersleben;IPK Gatersleben;IPK Gatersleben;IPK Gatersleben;IPK Gatersleben;IPK Gatersleben;IPK Gatersleben;European Nucleotide Archive;European Nucleotide Archive;European Nucleotide Archive;European Nucleotide Archive;European Nucleotide Archive;European Nucleotide Archive;European Nucleotide Archive;European Nucleotide Archive;European Nucleotide Archive;European Nucleotide Archive;European Nucleotide Archive;European Nucleotide Archive;European Nucleotide Archive;European Nucleotide Archive;European Nucleotide Archive;European Nucleotide Archive;European Nucleotide Archive;European Nucleotide Archive;European Nucleotide Archive;European Nucleotide Archive;European Nucleotide Archive;European Nucleotide Archive;European Nucleotide Archive;European Nucleotide Archive;European Nucleotide Archive;European Nucleotide Archive;European Nucleotide Archive;European Nucleotide Archive;IPK Gatersleben;European Nucleotide Archive;European Nucleotide Archive;European Nucleotide Archive
Comment[Data Record Accession]	doi:10.5447/IPK/2016/33;doi:10.5447/IPK/2016/22;doi:10.5447/IPK/2016/30;doi:10.5447/IPK/2016/29;doi:10.5447/IPK/2016/20;doi:10.5447/IPK/2016/34;doi:10.5447/IPK/2016/17;PRJEB13020;PRJEB9062;PRJEB9097;PRJEB9099;PRJEB9100;PRJEB8576;PRJEB8577;PRJEB8578;PRJEB9619;PRJEB8579;PRJEB8580;PRJEB9429;PRJEB9430;PRJEB9431;PRJEB10963;PRJEB11489;PRJEB12096;PRJEB11758;PRJEB9428;PRJEB11991;PRJEB9427;PRJEB11798;PRJEB11992;PRJEB9098;PRJEB9101;PRJEB9102;PRJEB9103;PRJEB9104;doi:10.5447/IPK/2016/21;PRJEB13028;PRJEB14130;PRJEB14169
Comment[Data Record URI]	http://dx.doi.org/10.5447/IPK/2016/33;http://dx.doi.org/10.5447/IPK/2016/22;http://dx.doi.org/10.5447/IPK/2016/30;http://dx.doi.org/10.5447/IPK/2016/29;http://dx.doi.org/10.5447/IPK/2016/20;http://dx.doi.org/10.5447/IPK/2016/34;http://dx.doi.org/10.5447/IPK/2016/17;http://www.ebi.ac.uk/ena/data/view/PRJEB13020;http://www.ebi.ac.uk/ena/data/view/PRJEB9062;http://www.ebi.ac.uk/ena/data/view/PRJEB9097;http://www.ebi.ac.uk/ena/data/view/PRJEB9099;http://www.ebi.ac.uk/ena/data/view/PRJEB9100;http://www.ebi.ac.uk/ena/data/view/PRJEB8576;http://www.ebi.ac.uk/ena/data/view/PRJEB8577;http://www.ebi.ac.uk/ena/data/view/PRJEB8578;http://www.ebi.ac.uk/ena/data/view/PRJEB9619;http://www.ebi.ac.uk/ena/data/view/PRJEB8579;http://www.ebi.ac.uk/ena/data/view/PRJEB8580;http://www.ebi.ac.uk/ena/data/view/PRJEB9429;http://www.ebi.ac.uk/ena/data/view/PRJEB9430;http://www.ebi.ac.uk/ena/data/view/PRJEB9431;http://www.ebi.ac.uk/ena/data/view/PRJEB10963;http://www.ebi.ac.uk/ena/data/view/PRJEB11489;http://www.ebi.ac.uk/ena/data/view/PRJEB12096;http://www.ebi.ac.uk/ena/data/view/PRJEB11758;http://www.ebi.ac.uk/ena/data/view/PRJEB9428;http://www.ebi.ac.uk/ena/data/view/PRJEB11991;http://www.ebi.ac.uk/ena/data/view/PRJEB9427;http://www.ebi.ac.uk/ena/data/view/PRJEB11798;http://www.ebi.ac.uk/ena/data/view/PRJEB11992;http://www.ebi.ac.uk/ena/data/view/PRJEB9098;http://www.ebi.ac.uk/ena/data/view/PRJEB9101;http://www.ebi.ac.uk/ena/data/view/PRJEB9102;http://www.ebi.ac.uk/ena/data/view/PRJEB9103;http://www.ebi.ac.uk/ena/data/view/PRJEB9104;http://dx.doi.org/10.5447/IPK/2016/21;http://www.ebi.ac.uk/ena/data/view/PRJEB13028;http://www.ebi.ac.uk/ena/data/view/PRJEB14130;http://www.ebi.ac.uk/ena/data/view/PRJEB14169
STUDY DESIGN DESCRIPTORS
Study Design Type	genome assembly
Study Design Type Term Accession Number	ERO:0000609
Study Design Type Term Source REF	ERO
STUDY PUBLICATIONS
Study PubMed ID	""	""
Study Publication DOI	doi:10.1038/nature22043	doi:10.1111/tpj.12959
Study Publication Author List	""	""
Study Publication Title	""	""
Study Publication Status	published	published
Study Publication Status Term Accession Number		
Study Publication Status Term Source REF		
STUDY FACTORS
Study Factor Name	library type
Study Factor Type	library preparation
Study Factor Type Term Accession Number	OBI:0000711
Study Factor Type Term Source REF	OBI
STUDY ASSAYS
Study Assay Measurement Type	whole genome sequencing assay
Study Assay Measurement Type Term Accession Number	OBI:0002117
Study Assay Measurement Type Term Source REF	OBI
Study Assay Technology Type	DNA sequencing
Study Assay Technology Type Term Accession Number	OBI:0000626
Study Assay Technology Type Term Source REF	OBI
Study Assay Technology Platform	""
Study Assay File Name	a_assay_Mascher.txt
STUDY PROTOCOLS
Study Protocol Name	Identification and analysis of gene-containing BACs	Shotgun and mate-pair sequencing of MTP-BACs	Sequence assembly of individual BACs	Pseudomolecule construction	Initial contamination removal	Sequence alignment of BACs sequences and overlap detection	Alignment of BACs to the BioNano map of barley cv. Morex	Construction of the updated POPSEQ map of the Morex x Barke mapping population	Genetic anchoring of single BAC clones	Construction of the BAC overlap graph	Construction of non-redundant sequences of BAC overlap clusters	Construction of a high-resolution GBS map of the Morex x Barke population	Hi-C map construction	Construction of pseudomolecule sequences	Masking of residual redundancy	POPSEQ genetic map based on pseudomolecule sequence
Study Protocol Type	DNA sequencing	DNA sequencing	sequence assembly process	sequence assembly process	quality control	sequence alignment objective	sequence alignment objective	genetic map construction objective	genome assembly	genome assembly	genome assembly	genetic map construction objective	genome assembly	genome assembly	quality control	genome assembly
Study Protocol Type Term Accession Number	OBI:0000626	OBI:0000626	OBI:0001872	OBI:0001872	ERO:0001219	ERO:0100032	ERO:0100032	ERO:0100160	ERO:0000609	ERO:0000609	ERO:0000609	ERO:0100160	ERO:0000609	ERO:0000609	ERO:0001219	ERO:0000609
Study Protocol Type Term Source REF	OBI	OBI	OBI	OBI	ERO	ERO	ERO	ERO	ERO	ERO	ERO	ERO	ERO	ERO	ERO	ERO
Study Protocol Description																
Study Protocol URI	""	""	""	""	""	""	""	""	""	""	""	""	""	""	""	""
Study Protocol Version																
Study Protocol Parameters Name	""	instrument	""	""	""	""	""	instrument	""	""	""	instrument	instrument	""	""	""
Study Protocol Parameters Name Term Accession Number	""	""	""	""	""	""	""	""	""	""	""	""	""	""	""	""
Study Protocol Parameters Name Term Source REF	""	""	""	""	""	""	""	""	""	""	""	""	""	""	""	""
Study Protocol Components Name	""	""	""	""	""	""	""	""	""	""	""	""	""	""	""	""
Study Protocol Components Type	""	""	""	""	""	""	""	""	""	""	""	""	""	""	""	""
Study Protocol Components Type Term Accession Number	""	""	""	""	""	""	""	""	""	""	""	""	""	""	""	""
Study Protocol Components Type Term Source REF	""	""	""	""	""	""	""	""	""	""	""	""	""	""	""	""
STUDY CONTACTS
Study Person Last Name	Beier	Himmelbach	Colmsee	Zhang	Barrero	Zhang	Li	Bayer	Bolser	Taudien	Groth	Felder	Hastie	Šimková	Staňková	Vrána	Chan	Muñoz-Amatriaín	Ounit	Wanamaker	Schmutzer	Aliyeva-Schnorr	Grasso	Tanskanen	Sampath	Heavens	Cao	Chapman	Dai	Han	Li	Li	Lin	McCooke	Tan	Wang	Yin	Zhou	Poland	Bellgard	Houben	Doležel	Ayling	Lonardi	Langridge	Muehlbauer	Kersey	Clark	Caccamo	Schulman	Platzer	Close	Hansson	Zhang	Braumann	Li	Waugh	Scholz	Stein	Mascher
Study Person First Name	Sebastian	Axel	Christian	Xiao-Qi	Roberto A.	Qisen	Lin	Micha	Daniel	Stefan	Marco	Marius	Alex	Hana	Helena	Jan	Saki	María	Rachid	Steve	Thomas	Lala	Stefano	Jaakko	Dharanya	Darren	Sujie	Brett	Fei	Yong	Hua	Xuan	Chongyun	John K.	Cong	Songbo	Shuya	Gaofeng	Jesse A.	Matthew I.	Andreas	Jaroslav	Sarah	Stefano	Peter	Gary J.	Paul	Matthew D.	Mario	Alan H.	Matthias	Timothy J.	Mats	Guoping	Ilka	Chengdao	Robbie	Uwe	Nils	Martin
Study Person Mid Initials																																																												
Study Person Email	""	""	""	""	""	""	""	""	""	""	""	""	""	""	""	""	""	""	""	""	""	""	""	""	""	""	""	""	""	""	""	""	""	""	""	""	""	""	""	""	""	""	""	""	""	""	""	""	""	""	""	""	""	""	""	""	""	""	""	mascher@ipk-gatersleben.de
Study Person Phone																																																												
Study Person Fax																																																												
Study Person Address																																																												
Study Person Affiliation	Leibniz Institute of Plant Genetics and Crop Plant Research (IPK) Gatersleben, 06466 Seeland, Germany	Leibniz Institute of Plant Genetics and Crop Plant Research (IPK) Gatersleben, 06466 Seeland, Germany	Leibniz Institute of Plant Genetics and Crop Plant Research (IPK) Gatersleben, 06466 Seeland, Germany	School of Veterinary and Life Sciences, Murdoch University, Murdoch, Western Australia 6150, Australia	Centre for Comparative Genomics, Murdoch University, Murdoch, Western Australia 6150, Australia	Australian Export Grains Innovation Centre, South Perth, Western Australia 6151, Australia	Department of Agronomy and Plant Genetics, University of Minnesota, St Paul, Minnesota 55108, USA	The James Hutton Institute, Dundee DD2 5DA, UK	European Molecular Biology Laboratory—The European Bioinformatics Institute, Hinxton CB10 1SD, UK	Leibniz Institute on Aging—Fritz Lipmann Institute (FLI), 07745 Jena, Germany	Leibniz Institute on Aging—Fritz Lipmann Institute (FLI), 07745 Jena, Germany	Leibniz Institute on Aging—Fritz Lipmann Institute (FLI), 07745 Jena, Germany	BioNano Genomics Inc., San Diego, California 92121, USA	Institute of Experimental Botany, Centre of the Region Haná for Biotechnological and Agricultural Research, 78371 Olomouc, Czech Republic	Institute of Experimental Botany, Centre of the Region Haná for Biotechnological and Agricultural Research, 78371 Olomouc, Czech Republic	Institute of Experimental Botany, Centre of the Region Haná for Biotechnological and Agricultural Research, 78371 Olomouc, Czech Republic	BioNano Genomics Inc., San Diego, California 92121, USA	Department of Botany & Plant Sciences, University of California, Riverside, Riverside, California 92521, USA	Department of Computer Science and Engineering, University of California, Riverside, Riverside, California 92521, USA	Department of Botany & Plant Sciences, University of California, Riverside, Riverside, California 92521, USA	Leibniz Institute of Plant Genetics and Crop Plant Research (IPK) Gatersleben, 06466 Seeland, Germany	Leibniz Institute of Plant Genetics and Crop Plant Research (IPK) Gatersleben, 06466 Seeland, Germany	Department of Agricultural and Environmental Sciences, University of Udine, 33100 Udine, Italy	Green Technology, Natural Resources Institute (Luke), Viikki Plant Science Centre, and Institute of Biotechnology, University of Helsinki, 00014 Helsinki, Finland	Earlham Institute, Norwich NR4 7UH, UK	Earlham Institute, Norwich NR4 7UH, UK	BGI-Shenzhen, Shenzhen 518083, China	Centre for Comparative Genomics, Murdoch University, Murdoch, Western Australia 6150, Australia	College of Agriculture and Biotechnology, Zhejiang University, Hangzhou 310058, China	College of Agriculture and Biotechnology, Zhejiang University, Hangzhou 310058, China	BGI-Shenzhen, Shenzhen 518083, China	BGI-Shenzhen, Shenzhen 518083, China	BGI-Shenzhen, Shenzhen 518083, China	Centre for Comparative Genomics, Murdoch University, Murdoch, Western Australia 6150, Australia	Centre for Comparative Genomics, Murdoch University, Murdoch, Western Australia 6150, Australia	BGI-Shenzhen, Shenzhen 518083, China	College of Agriculture and Biotechnology, Zhejiang University, Hangzhou 310058, China	School of Veterinary and Life Sciences, Murdoch University, Murdoch, Western Australia 6150, Australia	Kansas State University, Wheat Genetics Resource Center, Department of Plant Pathology and Department of Agronomy, Manhattan, Kansas 66506, USA	Centre for Comparative Genomics, Murdoch University, Murdoch, Western Australia 6150, Australia	Leibniz Institute of Plant Genetics and Crop Plant Research (IPK) Gatersleben, 06466 Seeland, Germany	Institute of Experimental Botany, Centre of the Region Haná for Biotechnological and Agricultural Research, 78371 Olomouc, Czech Republic	Earlham Institute, Norwich NR4 7UH, UK	Department of Computer Science and Engineering, University of California, Riverside, Riverside, California 92521, USA	School of Agriculture, University of Adelaide, Urrbrae, South Australia 5064, Australia	Department of Agronomy and Plant Genetics, University of Minnesota, St Paul, Minnesota 55108, USA	European Molecular Biology Laboratory—The European Bioinformatics Institute, Hinxton CB10 1SD, UK	Earlham Institute, Norwich NR4 7UH, UK	Earlham Institute, Norwich NR4 7UH, UK	Green Technology, Natural Resources Institute (Luke), Viikki Plant Science Centre, and Institute of Biotechnology, University of Helsinki, 00014 Helsinki, Finland	Leibniz Institute on Aging—Fritz Lipmann Institute (FLI), 07745 Jena, Germany	Department of Botany & Plant Sciences, University of California, Riverside, Riverside, California 92521, USA	Department of Biology, Lund University, 22362 Lund, Sweden	College of Agriculture and Biotechnology, Zhejiang University, Hangzhou 310058, China	Carlsberg Research Laboratory, 1799 Copenhagen, Denmark	School of Veterinary and Life Sciences, Murdoch University, Murdoch, Western Australia 6150, Australia	The James Hutton Institute, Dundee DD2 5DA, UK	Leibniz Institute of Plant Genetics and Crop Plant Research (IPK) Gatersleben, 06466 Seeland, Germany	Leibniz Institute of Plant Genetics and Crop Plant Research (IPK) Gatersleben, 06466 Seeland, Germany	Leibniz Institute of Plant Genetics and Crop Plant Research (IPK) Gatersleben, 06466 Seeland, Germany
Study Person Roles																																																												
Study Person Roles Term Accession Number																																																												
Study Person Roles Term Source REF																																																												
Comment[Study Person ORCID]	0000-0002-2177-8781				0000-0002-7735-665X			0000-0003-0041-3115													0000-0003-1073-6719		0000-0002-6958-9912																			0000-0002-6263-0492								0000-0002-4126-6177	0000-0003-0596-8582						0000-0003-1045-3065	0000-0001-6113-3518	0000-0003-3011-8731	
Comment[Funder]																																																												
Comment[FundRef ID]																																																												
Comment[Funder Term Source REF]																																																												
Comment[Grant Identifier]																																																												
