# Supplementary material for: Construction of a map-based reference genome sequence for barley, Hordeum vulgare L
Source: Sci Data. 2017 Apr 27;4:170044. doi: 10.1038/sdata.2017.44 (PMC5407242; doi:10.1038/sdata.2017.44)
Supplement: Supplementary file 1 [file sdata201744-isa1.zip › s_study_Mascher.txt]

Source Name	Characteristics[organism]	Term Source REF	Term Accession Number	Protocol REF	Sample Name	Factor Value[library type]
Leibniz Institute on Aging, Fritz Lipmann Institute, Jena and Leibniz Institute of Plant Genetics and Crop Plant Research, Gatersleben	Hordeum vulgare	NCBITAXON		Shotgun and mate-pair sequencing of MTP-BACs	chromosome 1H	mate-pair; paired-end
Leibniz Institute on Aging, Fritz Lipmann Institute, Jena and Leibniz Institute of Plant Genetics and Crop Plant Research, Gatersleben	Hordeum vulgare	NCBITAXON		Shotgun and mate-pair sequencing of MTP-BACs	chromosome 3H	mate-pair; paired-end
Leibniz Institute on Aging, Fritz Lipmann Institute, Jena and Leibniz Institute of Plant Genetics and Crop Plant Research, Gatersleben	Hordeum vulgare	NCBITAXON		Shotgun and mate-pair sequencing of MTP-BACs	chromosome 4H	mate-pair; paired-end
Beijing Genomics Institute, Beijing	Hordeum vulgare	NCBITAXON		Shotgun and mate-pair sequencing of MTP-BACs	chromosome 5H	mate-pair; paired-end
Beijing Genomics Institute, Beijing	Hordeum vulgare	NCBITAXON		Shotgun and mate-pair sequencing of MTP-BACs	chromosome 6H	mate-pair; paired-end
Beijing Genomics Institute, Beijing	Hordeum vulgare	NCBITAXON		Shotgun and mate-pair sequencing of MTP-BACs	chromosome 7H	mate-pair; paired-end
Earlham Institute, Norwich	Hordeum vulgare	NCBITAXON		Shotgun and mate-pair sequencing of MTP-BACs	chromosome 2H	mate-pair; paired-end
Earlham Institute, Norwich	Hordeum vulgare	NCBITAXON		Shotgun and mate-pair sequencing of MTP-BACs	chromosome 0H	mate-pair; paired-end
Leibniz Institute on Aging, Fritz Lipmann Institute, Jena, Leibniz Institute of Plant Genetics and Crop Plant Research, Gatersleben and University of California, Riverside	Hordeum vulgare	NCBITAXON		Identification and analysis of gene-containing BACs	non-MTP	mate-pair; paired-end
Leibniz Institute of Plant Genetics and Crop Plant Research, Gatersleben	Hordeum vulgare	NCBITAXON		Construction of a high-resolution GBS map of the Morex x Barke population	GBS data	single-end
Leibniz Institute of Plant Genetics and Crop Plant Research, Gatersleben	Hordeum vulgare	NCBITAXON		Construction of the updated POPSEQ map of the Morex x Barke mapping population	POPSEQ data	paired-end
Leibniz Institute of Plant Genetics and Crop Plant Research, Gatersleben	Hordeum vulgare	NCBITAXON		Hi-C map construction	HiC/TCC data	paired-end
