# Supplementary material for: Construction of a map-based reference genome sequence for barley, Hordeum vulgare L
Source: Sci Data. 2017 Apr 27;4:170044. doi: 10.1038/sdata.2017.44 (PMC5407242; doi:10.1038/sdata.2017.44)
Supplement: Supplementary file 1 [file sdata201744-isa1.zip › a_assay_Mascher.txt]

Sample Name	Protocol REF	Parameter Value[instrument]	Assay Name	Raw Data File	Comment[Data Repository]	Comment[Data Record Accession]	Comment[Data Record URI]	Protocol REF	Derived Data File	Comment[Data Repository]	Comment[Data Record Accession]	Comment[Data Record URI]	Protocol REF	Protocol REF	Derived Data File	Comment[Data Repository]	Comment[Data Record Accession]	Comment[Data Record URI]	Protocol REF	Protocol REF	Derived Data File	Comment[Data Repository]	Comment[Data Record Accession]	Comment[Data Record URI]	Protocol REF	Protocol REF	Derived Data File	Comment[Data Repository]	Comment[Data Record Accession]	Comment[Data Record URI]	Protocol REF	Derived Data File	Comment[Data Repository]	Comment[Data Record Accession]	Comment[Data Record URI]	Protocol REF	Derived Data File	Comment[Data Repository]	Comment[Data Record Accession]	Comment[Data Record URI]	Protocol REF	Derived Data File	Comment[Data Repository]	Comment[Data Record Accession]	Comment[Data Record URI]	Protocol REF	Protocol REF	Derived Data File	Comment[Data Repository]
non-MTP	Shotgun and mate-pair sequencing of MTP-BACs	Roche/454 GS FLX device	454_no_MTP_BACs	PRJEB9062	European Nucleotide Archive	PRJEB9062	http://www.ebi.ac.uk/ena/data/view/PRJEB9062	Sequence assembly of individual BACs	doi:10.5447/IPK/2016/21	IPK Gatersleben	doi:10.5447/IPK/2016/21	http://dx.doi.org/10.5447/IPK/2016/21	Pseudomolecule construction	Initial contamination removal	PRJEB13020	European Nucleotide Archive	PRJEB13020	http://www.ebi.ac.uk/ena/data/view/PRJEB13020	Sequence alignment of BACs sequences and overlap detection	Alignment of BACs to the BioNano map of barley cv. Morex						Construction of the BAC overlap graph	Positional information of single BAC assemblies of barley cv. Morex.zip	IPK Gatersleben	doi:10.5447/IPK/2016/22	http://dx.doi.org/10.5447/IPK/2016/22	Construction of non-redundant sequences of BAC overlap clusters	Non-redundant sequence constructed from individual assemblies of BACs of barley cv. Morex.zip	IPK Gatersleben	doi:10.5447/IPK/2016/30	http://dx.doi.org/10.5447/IPK/2016/30						Construction of pseudomolecule sequences	Pseudomolecules of the map-based reference genome assembly of barley cv. Morex.zip	IPK Gatersleben	doi:10.5447/IPK/2016/34	http://dx.doi.org/10.5447/IPK/2016/34	Masking of residual redundancy	POPSEQ genetic map based on pseudomolecule sequence	POPSEQ map on the pseudomolecules of barley cv. Morex.zip	IPK Gatersleben
chromosome 1H	Shotgun and mate-pair sequencing of MTP-BACs	Roche/454 GS FLX device	454_1H_BACs	PRJEB9097	European Nucleotide Archive	PRJEB9097	http://www.ebi.ac.uk/ena/data/view/PRJEB9097	Sequence assembly of individual BACs	doi:10.5447/IPK/2016/21	IPK Gatersleben	doi:10.5447/IPK/2016/21	http://dx.doi.org/10.5447/IPK/2016/21	Pseudomolecule construction	Initial contamination removal	PRJEB13020	European Nucleotide Archive	PRJEB13020	http://www.ebi.ac.uk/ena/data/view/PRJEB13020	Sequence alignment of BACs sequences and overlap detection	Alignment of BACs to the BioNano map of barley cv. Morex						Construction of the BAC overlap graph	Positional information of single BAC assemblies of barley cv. Morex.zip	IPK Gatersleben	doi:10.5447/IPK/2016/22	http://dx.doi.org/10.5447/IPK/2016/22	Construction of non-redundant sequences of BAC overlap clusters	Non-redundant sequence constructed from individual assemblies of BACs of barley cv. Morex.zip	IPK Gatersleben	doi:10.5447/IPK/2016/30	http://dx.doi.org/10.5447/IPK/2016/30						Construction of pseudomolecule sequences	Pseudomolecules of the map-based reference genome assembly of barley cv. Morex.zip	IPK Gatersleben	doi:10.5447/IPK/2016/34	http://dx.doi.org/10.5447/IPK/2016/34	Masking of residual redundancy	POPSEQ genetic map based on pseudomolecule sequence	POPSEQ map on the pseudomolecules of barley cv. Morex.zip	IPK Gatersleben
chromosome 2H	Shotgun and mate-pair sequencing of MTP-BACs	Roche/454 GS FLX device	454_2H_BACs	PRJEB9098	European Nucleotide Archive	PRJEB9098	http://www.ebi.ac.uk/ena/data/view/PRJEB9098	Sequence assembly of individual BACs	doi:10.5447/IPK/2016/21	IPK Gatersleben	doi:10.5447/IPK/2016/21	http://dx.doi.org/10.5447/IPK/2016/21	Pseudomolecule construction	Initial contamination removal	PRJEB13020	European Nucleotide Archive	PRJEB13020	http://www.ebi.ac.uk/ena/data/view/PRJEB13020	Sequence alignment of BACs sequences and overlap detection	Alignment of BACs to the BioNano map of barley cv. Morex						Construction of the BAC overlap graph	Positional information of single BAC assemblies of barley cv. Morex.zip	IPK Gatersleben	doi:10.5447/IPK/2016/22	http://dx.doi.org/10.5447/IPK/2016/22	Construction of non-redundant sequences of BAC overlap clusters	Non-redundant sequence constructed from individual assemblies of BACs of barley cv. Morex.zip	IPK Gatersleben	doi:10.5447/IPK/2016/30	http://dx.doi.org/10.5447/IPK/2016/30						Construction of pseudomolecule sequences	Pseudomolecules of the map-based reference genome assembly of barley cv. Morex.zip	IPK Gatersleben	doi:10.5447/IPK/2016/34	http://dx.doi.org/10.5447/IPK/2016/34	Masking of residual redundancy	POPSEQ genetic map based on pseudomolecule sequence	POPSEQ map on the pseudomolecules of barley cv. Morex.zip	IPK Gatersleben
chromosome 3H	Shotgun and mate-pair sequencing of MTP-BACs	Roche/454 GS FLX device	454_3H_BACs	PRJEB9099	European Nucleotide Archive	PRJEB9099	http://www.ebi.ac.uk/ena/data/view/PRJEB9099	Sequence assembly of individual BACs	doi:10.5447/IPK/2016/21	IPK Gatersleben	doi:10.5447/IPK/2016/21	http://dx.doi.org/10.5447/IPK/2016/21	Pseudomolecule construction	Initial contamination removal	PRJEB13020	European Nucleotide Archive	PRJEB13020	http://www.ebi.ac.uk/ena/data/view/PRJEB13020	Sequence alignment of BACs sequences and overlap detection	Alignment of BACs to the BioNano map of barley cv. Morex						Construction of the BAC overlap graph	Positional information of single BAC assemblies of barley cv. Morex.zip	IPK Gatersleben	doi:10.5447/IPK/2016/22	http://dx.doi.org/10.5447/IPK/2016/22	Construction of non-redundant sequences of BAC overlap clusters	Non-redundant sequence constructed from individual assemblies of BACs of barley cv. Morex.zip	IPK Gatersleben	doi:10.5447/IPK/2016/30	http://dx.doi.org/10.5447/IPK/2016/30						Construction of pseudomolecule sequences	Pseudomolecules of the map-based reference genome assembly of barley cv. Morex.zip	IPK Gatersleben	doi:10.5447/IPK/2016/34	http://dx.doi.org/10.5447/IPK/2016/34	Masking of residual redundancy	POPSEQ genetic map based on pseudomolecule sequence	POPSEQ map on the pseudomolecules of barley cv. Morex.zip	IPK Gatersleben
chromosome 4H	Shotgun and mate-pair sequencing of MTP-BACs	Roche/454 GS FLX device	454_4H_BACs	PRJEB9100	European Nucleotide Archive	PRJEB9100	http://www.ebi.ac.uk/ena/data/view/PRJEB9100	Sequence assembly of individual BACs	doi:10.5447/IPK/2016/21	IPK Gatersleben	doi:10.5447/IPK/2016/21	http://dx.doi.org/10.5447/IPK/2016/21	Pseudomolecule construction	Initial contamination removal	PRJEB13020	European Nucleotide Archive	PRJEB13020	http://www.ebi.ac.uk/ena/data/view/PRJEB13020	Sequence alignment of BACs sequences and overlap detection	Alignment of BACs to the BioNano map of barley cv. Morex						Construction of the BAC overlap graph	Positional information of single BAC assemblies of barley cv. Morex.zip	IPK Gatersleben	doi:10.5447/IPK/2016/22	http://dx.doi.org/10.5447/IPK/2016/22	Construction of non-redundant sequences of BAC overlap clusters	Non-redundant sequence constructed from individual assemblies of BACs of barley cv. Morex.zip	IPK Gatersleben	doi:10.5447/IPK/2016/30	http://dx.doi.org/10.5447/IPK/2016/30						Construction of pseudomolecule sequences	Pseudomolecules of the map-based reference genome assembly of barley cv. Morex.zip	IPK Gatersleben	doi:10.5447/IPK/2016/34	http://dx.doi.org/10.5447/IPK/2016/34	Masking of residual redundancy	POPSEQ genetic map based on pseudomolecule sequence	POPSEQ map on the pseudomolecules of barley cv. Morex.zip	IPK Gatersleben
chromosome 5H	Shotgun and mate-pair sequencing of MTP-BACs	Roche/454 GS FLX device	454_5H_BACs	PRJEB9101	European Nucleotide Archive	PRJEB9101	http://www.ebi.ac.uk/ena/data/view/PRJEB9101	Sequence assembly of individual BACs	doi:10.5447/IPK/2016/21	IPK Gatersleben	doi:10.5447/IPK/2016/21	http://dx.doi.org/10.5447/IPK/2016/21	Pseudomolecule construction	Initial contamination removal	PRJEB13020	European Nucleotide Archive	PRJEB13020	http://www.ebi.ac.uk/ena/data/view/PRJEB13020	Sequence alignment of BACs sequences and overlap detection	Alignment of BACs to the BioNano map of barley cv. Morex						Construction of the BAC overlap graph	Positional information of single BAC assemblies of barley cv. Morex.zip	IPK Gatersleben	doi:10.5447/IPK/2016/22	http://dx.doi.org/10.5447/IPK/2016/22	Construction of non-redundant sequences of BAC overlap clusters	Non-redundant sequence constructed from individual assemblies of BACs of barley cv. Morex.zip	IPK Gatersleben	doi:10.5447/IPK/2016/30	http://dx.doi.org/10.5447/IPK/2016/30						Construction of pseudomolecule sequences	Pseudomolecules of the map-based reference genome assembly of barley cv. Morex.zip	IPK Gatersleben	doi:10.5447/IPK/2016/34	http://dx.doi.org/10.5447/IPK/2016/34	Masking of residual redundancy	POPSEQ genetic map based on pseudomolecule sequence	POPSEQ map on the pseudomolecules of barley cv. Morex.zip	IPK Gatersleben
chromosome 6H	Shotgun and mate-pair sequencing of MTP-BACs	Roche/454 GS FLX device	454_6H_BACs	PRJEB9102	European Nucleotide Archive	PRJEB9102	http://www.ebi.ac.uk/ena/data/view/PRJEB9102	Sequence assembly of individual BACs	doi:10.5447/IPK/2016/21	IPK Gatersleben	doi:10.5447/IPK/2016/21	http://dx.doi.org/10.5447/IPK/2016/21	Pseudomolecule construction	Initial contamination removal	PRJEB13020	European Nucleotide Archive	PRJEB13020	http://www.ebi.ac.uk/ena/data/view/PRJEB13020	Sequence alignment of BACs sequences and overlap detection	Alignment of BACs to the BioNano map of barley cv. Morex						Construction of the BAC overlap graph	Positional information of single BAC assemblies of barley cv. Morex.zip	IPK Gatersleben	doi:10.5447/IPK/2016/22	http://dx.doi.org/10.5447/IPK/2016/22	Construction of non-redundant sequences of BAC overlap clusters	Non-redundant sequence constructed from individual assemblies of BACs of barley cv. Morex.zip	IPK Gatersleben	doi:10.5447/IPK/2016/30	http://dx.doi.org/10.5447/IPK/2016/30						Construction of pseudomolecule sequences	Pseudomolecules of the map-based reference genome assembly of barley cv. Morex.zip	IPK Gatersleben	doi:10.5447/IPK/2016/34	http://dx.doi.org/10.5447/IPK/2016/34	Masking of residual redundancy	POPSEQ genetic map based on pseudomolecule sequence	POPSEQ map on the pseudomolecules of barley cv. Morex.zip	IPK Gatersleben
chromosome 7H	Shotgun and mate-pair sequencing of MTP-BACs	Roche/454 GS FLX device	454_7H_BACs	PRJEB9103	European Nucleotide Archive	PRJEB9103	http://www.ebi.ac.uk/ena/data/view/PRJEB9103	Sequence assembly of individual BACs	doi:10.5447/IPK/2016/21	IPK Gatersleben	doi:10.5447/IPK/2016/21	http://dx.doi.org/10.5447/IPK/2016/21	Pseudomolecule construction	Initial contamination removal	PRJEB13020	European Nucleotide Archive	PRJEB13020	http://www.ebi.ac.uk/ena/data/view/PRJEB13020	Sequence alignment of BACs sequences and overlap detection	Alignment of BACs to the BioNano map of barley cv. Morex						Construction of the BAC overlap graph	Positional information of single BAC assemblies of barley cv. Morex.zip	IPK Gatersleben	doi:10.5447/IPK/2016/22	http://dx.doi.org/10.5447/IPK/2016/22	Construction of non-redundant sequences of BAC overlap clusters	Non-redundant sequence constructed from individual assemblies of BACs of barley cv. Morex.zip	IPK Gatersleben	doi:10.5447/IPK/2016/30	http://dx.doi.org/10.5447/IPK/2016/30						Construction of pseudomolecule sequences	Pseudomolecules of the map-based reference genome assembly of barley cv. Morex.zip	IPK Gatersleben	doi:10.5447/IPK/2016/34	http://dx.doi.org/10.5447/IPK/2016/34	Masking of residual redundancy	POPSEQ genetic map based on pseudomolecule sequence	POPSEQ map on the pseudomolecules of barley cv. Morex.zip	IPK Gatersleben
chromosome 0H	Shotgun and mate-pair sequencing of MTP-BACs	Roche/454 GS FLX device	454_0H_BACs	PRJEB9104	European Nucleotide Archive	PRJEB9104	http://www.ebi.ac.uk/ena/data/view/PRJEB9104	Sequence assembly of individual BACs	doi:10.5447/IPK/2016/21	IPK Gatersleben	doi:10.5447/IPK/2016/21	http://dx.doi.org/10.5447/IPK/2016/21	Pseudomolecule construction	Initial contamination removal	PRJEB13020	European Nucleotide Archive	PRJEB13020	http://www.ebi.ac.uk/ena/data/view/PRJEB13020	Sequence alignment of BACs sequences and overlap detection	Alignment of BACs to the BioNano map of barley cv. Morex						Construction of the BAC overlap graph	Positional information of single BAC assemblies of barley cv. Morex.zip	IPK Gatersleben	doi:10.5447/IPK/2016/22	http://dx.doi.org/10.5447/IPK/2016/22	Construction of non-redundant sequences of BAC overlap clusters	Non-redundant sequence constructed from individual assemblies of BACs of barley cv. Morex.zip	IPK Gatersleben	doi:10.5447/IPK/2016/30	http://dx.doi.org/10.5447/IPK/2016/30						Construction of pseudomolecule sequences	Pseudomolecules of the map-based reference genome assembly of barley cv. Morex.zip	IPK Gatersleben	doi:10.5447/IPK/2016/34	http://dx.doi.org/10.5447/IPK/2016/34	Masking of residual redundancy	POPSEQ genetic map based on pseudomolecule sequence	POPSEQ map on the pseudomolecules of barley cv. Morex.zip	IPK Gatersleben
chromosome 1H	Shotgun and mate-pair sequencing of MTP-BACs	Illumina HiSeq2000	1H_BACs	PRJEB8576	European Nucleotide Archive	PRJEB8576	http://www.ebi.ac.uk/ena/data/view/PRJEB8576	Sequence assembly of individual BACs	doi:10.5447/IPK/2016/21	IPK Gatersleben	doi:10.5447/IPK/2016/21	http://dx.doi.org/10.5447/IPK/2016/21	Pseudomolecule construction	Initial contamination removal	PRJEB13020	European Nucleotide Archive	PRJEB13020	http://www.ebi.ac.uk/ena/data/view/PRJEB13020	Sequence alignment of BACs sequences and overlap detection	Alignment of BACs to the BioNano map of barley cv. Morex						Construction of the BAC overlap graph	Positional information of single BAC assemblies of barley cv. Morex.zip	IPK Gatersleben	doi:10.5447/IPK/2016/22	http://dx.doi.org/10.5447/IPK/2016/22	Construction of non-redundant sequences of BAC overlap clusters	Non-redundant sequence constructed from individual assemblies of BACs of barley cv. Morex.zip	IPK Gatersleben	doi:10.5447/IPK/2016/30	http://dx.doi.org/10.5447/IPK/2016/30						Construction of pseudomolecule sequences	Pseudomolecules of the map-based reference genome assembly of barley cv. Morex.zip	IPK Gatersleben	doi:10.5447/IPK/2016/34	http://dx.doi.org/10.5447/IPK/2016/34	Masking of residual redundancy	POPSEQ genetic map based on pseudomolecule sequence	POPSEQ map on the pseudomolecules of barley cv. Morex.zip	IPK Gatersleben
chromosome 3H	Shotgun and mate-pair sequencing of MTP-BACs	Illumina HiSeq2000	3H_BACs	PRJEB8577	European Nucleotide Archive	PRJEB8577	http://www.ebi.ac.uk/ena/data/view/PRJEB8577	Sequence assembly of individual BACs	doi:10.5447/IPK/2016/21	IPK Gatersleben	doi:10.5447/IPK/2016/21	http://dx.doi.org/10.5447/IPK/2016/21	Pseudomolecule construction	Initial contamination removal	PRJEB13020	European Nucleotide Archive	PRJEB13020	http://www.ebi.ac.uk/ena/data/view/PRJEB13020	Sequence alignment of BACs sequences and overlap detection	Alignment of BACs to the BioNano map of barley cv. Morex						Construction of the BAC overlap graph	Positional information of single BAC assemblies of barley cv. Morex.zip	IPK Gatersleben	doi:10.5447/IPK/2016/22	http://dx.doi.org/10.5447/IPK/2016/22	Construction of non-redundant sequences of BAC overlap clusters	Non-redundant sequence constructed from individual assemblies of BACs of barley cv. Morex.zip	IPK Gatersleben	doi:10.5447/IPK/2016/30	http://dx.doi.org/10.5447/IPK/2016/30						Construction of pseudomolecule sequences	Pseudomolecules of the map-based reference genome assembly of barley cv. Morex.zip	IPK Gatersleben	doi:10.5447/IPK/2016/34	http://dx.doi.org/10.5447/IPK/2016/34	Masking of residual redundancy	POPSEQ genetic map based on pseudomolecule sequence	POPSEQ map on the pseudomolecules of barley cv. Morex.zip	IPK Gatersleben
chromosome 4H	Shotgun and mate-pair sequencing of MTP-BACs	Illumina HiSeq2000	4H_BACs	PRJEB8578	European Nucleotide Archive	PRJEB8578	http://www.ebi.ac.uk/ena/data/view/PRJEB8578	Sequence assembly of individual BACs	doi:10.5447/IPK/2016/21	IPK Gatersleben	doi:10.5447/IPK/2016/21	http://dx.doi.org/10.5447/IPK/2016/21	Pseudomolecule construction	Initial contamination removal	PRJEB13020	European Nucleotide Archive	PRJEB13020	http://www.ebi.ac.uk/ena/data/view/PRJEB13020	Sequence alignment of BACs sequences and overlap detection	Alignment of BACs to the BioNano map of barley cv. Morex						Construction of the BAC overlap graph	Positional information of single BAC assemblies of barley cv. Morex.zip	IPK Gatersleben	doi:10.5447/IPK/2016/22	http://dx.doi.org/10.5447/IPK/2016/22	Construction of non-redundant sequences of BAC overlap clusters	Non-redundant sequence constructed from individual assemblies of BACs of barley cv. Morex.zip	IPK Gatersleben	doi:10.5447/IPK/2016/30	http://dx.doi.org/10.5447/IPK/2016/30						Construction of pseudomolecule sequences	Pseudomolecules of the map-based reference genome assembly of barley cv. Morex.zip	IPK Gatersleben	doi:10.5447/IPK/2016/34	http://dx.doi.org/10.5447/IPK/2016/34	Masking of residual redundancy	POPSEQ genetic map based on pseudomolecule sequence	POPSEQ map on the pseudomolecules of barley cv. Morex.zip	IPK Gatersleben
non-MTP	Shotgun and mate-pair sequencing of MTP-BACs	Illumina HiSeq2000	non-MTP BACs Illumina	PRJEB9619	European Nucleotide Archive	PRJEB9619	http://www.ebi.ac.uk/ena/data/view/PRJEB9619	Sequence assembly of individual BACs	doi:10.5447/IPK/2016/21	IPK Gatersleben	doi:10.5447/IPK/2016/21	http://dx.doi.org/10.5447/IPK/2016/21	Pseudomolecule construction	Initial contamination removal	PRJEB13020	European Nucleotide Archive	PRJEB13020	http://www.ebi.ac.uk/ena/data/view/PRJEB13020	Sequence alignment of BACs sequences and overlap detection	Alignment of BACs to the BioNano map of barley cv. Morex						Construction of the BAC overlap graph	Positional information of single BAC assemblies of barley cv. Morex.zip	IPK Gatersleben	doi:10.5447/IPK/2016/22	http://dx.doi.org/10.5447/IPK/2016/22	Construction of non-redundant sequences of BAC overlap clusters	Non-redundant sequence constructed from individual assemblies of BACs of barley cv. Morex.zip	IPK Gatersleben	doi:10.5447/IPK/2016/30	http://dx.doi.org/10.5447/IPK/2016/30						Construction of pseudomolecule sequences	Pseudomolecules of the map-based reference genome assembly of barley cv. Morex.zip	IPK Gatersleben	doi:10.5447/IPK/2016/34	http://dx.doi.org/10.5447/IPK/2016/34	Masking of residual redundancy	POPSEQ genetic map based on pseudomolecule sequence	POPSEQ map on the pseudomolecules of barley cv. Morex.zip	IPK Gatersleben
chromosome 1H	Shotgun and mate-pair sequencing of MTP-BACs	HiSeq	1H_IBSC Barley BAC pools HiSeq	PRJEB8579	European Nucleotide Archive	PRJEB8579	http://www.ebi.ac.uk/ena/data/view/PRJEB8579	Sequence assembly of individual BACs	doi:10.5447/IPK/2016/21	IPK Gatersleben	doi:10.5447/IPK/2016/21	http://dx.doi.org/10.5447/IPK/2016/21	Pseudomolecule construction	Initial contamination removal	PRJEB13020	European Nucleotide Archive	PRJEB13020	http://www.ebi.ac.uk/ena/data/view/PRJEB13020	Sequence alignment of BACs sequences and overlap detection	Alignment of BACs to the BioNano map of barley cv. Morex						Construction of the BAC overlap graph	Positional information of single BAC assemblies of barley cv. Morex.zip	IPK Gatersleben	doi:10.5447/IPK/2016/22	http://dx.doi.org/10.5447/IPK/2016/22	Construction of non-redundant sequences of BAC overlap clusters	Non-redundant sequence constructed from individual assemblies of BACs of barley cv. Morex.zip	IPK Gatersleben	doi:10.5447/IPK/2016/30	http://dx.doi.org/10.5447/IPK/2016/30						Construction of pseudomolecule sequences	Pseudomolecules of the map-based reference genome assembly of barley cv. Morex.zip	IPK Gatersleben	doi:10.5447/IPK/2016/34	http://dx.doi.org/10.5447/IPK/2016/34	Masking of residual redundancy	POPSEQ genetic map based on pseudomolecule sequence	POPSEQ map on the pseudomolecules of barley cv. Morex.zip	IPK Gatersleben
chromosome 3H	Shotgun and mate-pair sequencing of MTP-BACs	HiSeq	3H_IBSC Barley BAC pools HiSeq	PRJEB8579	European Nucleotide Archive	PRJEB8579	http://www.ebi.ac.uk/ena/data/view/PRJEB8579	Sequence assembly of individual BACs	doi:10.5447/IPK/2016/21	IPK Gatersleben	doi:10.5447/IPK/2016/21	http://dx.doi.org/10.5447/IPK/2016/21	Pseudomolecule construction	Initial contamination removal	PRJEB13020	European Nucleotide Archive	PRJEB13020	http://www.ebi.ac.uk/ena/data/view/PRJEB13020	Sequence alignment of BACs sequences and overlap detection	Alignment of BACs to the BioNano map of barley cv. Morex						Construction of the BAC overlap graph	Positional information of single BAC assemblies of barley cv. Morex.zip	IPK Gatersleben	doi:10.5447/IPK/2016/22	http://dx.doi.org/10.5447/IPK/2016/22	Construction of non-redundant sequences of BAC overlap clusters	Non-redundant sequence constructed from individual assemblies of BACs of barley cv. Morex.zip	IPK Gatersleben	doi:10.5447/IPK/2016/30	http://dx.doi.org/10.5447/IPK/2016/30						Construction of pseudomolecule sequences	Pseudomolecules of the map-based reference genome assembly of barley cv. Morex.zip	IPK Gatersleben	doi:10.5447/IPK/2016/34	http://dx.doi.org/10.5447/IPK/2016/34	Masking of residual redundancy	POPSEQ genetic map based on pseudomolecule sequence	POPSEQ map on the pseudomolecules of barley cv. Morex.zip	IPK Gatersleben
chromosome 4H	Shotgun and mate-pair sequencing of MTP-BACs	HiSeq	4H_IBSC Barley BAC pools HiSeq	PRJEB8579	European Nucleotide Archive	PRJEB8579	http://www.ebi.ac.uk/ena/data/view/PRJEB8579	Sequence assembly of individual BACs	doi:10.5447/IPK/2016/21	IPK Gatersleben	doi:10.5447/IPK/2016/21	http://dx.doi.org/10.5447/IPK/2016/21	Pseudomolecule construction	Initial contamination removal	PRJEB13020	European Nucleotide Archive	PRJEB13020	http://www.ebi.ac.uk/ena/data/view/PRJEB13020	Sequence alignment of BACs sequences and overlap detection	Alignment of BACs to the BioNano map of barley cv. Morex						Construction of the BAC overlap graph	Positional information of single BAC assemblies of barley cv. Morex.zip	IPK Gatersleben	doi:10.5447/IPK/2016/22	http://dx.doi.org/10.5447/IPK/2016/22	Construction of non-redundant sequences of BAC overlap clusters	Non-redundant sequence constructed from individual assemblies of BACs of barley cv. Morex.zip	IPK Gatersleben	doi:10.5447/IPK/2016/30	http://dx.doi.org/10.5447/IPK/2016/30						Construction of pseudomolecule sequences	Pseudomolecules of the map-based reference genome assembly of barley cv. Morex.zip	IPK Gatersleben	doi:10.5447/IPK/2016/34	http://dx.doi.org/10.5447/IPK/2016/34	Masking of residual redundancy	POPSEQ genetic map based on pseudomolecule sequence	POPSEQ map on the pseudomolecules of barley cv. Morex.zip	IPK Gatersleben
chromosome 1H	Shotgun and mate-pair sequencing of MTP-BACs	MiSeq	1H_IBSC BAC pools MiSeq	PRJEB8580	European Nucleotide Archive	PRJEB8580	http://www.ebi.ac.uk/ena/data/view/PRJEB8580	Sequence assembly of individual BACs	doi:10.5447/IPK/2016/21	IPK Gatersleben	doi:10.5447/IPK/2016/21	http://dx.doi.org/10.5447/IPK/2016/21	Pseudomolecule construction	Initial contamination removal	PRJEB13020	European Nucleotide Archive	PRJEB13020	http://www.ebi.ac.uk/ena/data/view/PRJEB13020	Sequence alignment of BACs sequences and overlap detection	Alignment of BACs to the BioNano map of barley cv. Morex						Construction of the BAC overlap graph	Positional information of single BAC assemblies of barley cv. Morex.zip	IPK Gatersleben	doi:10.5447/IPK/2016/22	http://dx.doi.org/10.5447/IPK/2016/22	Construction of non-redundant sequences of BAC overlap clusters	Non-redundant sequence constructed from individual assemblies of BACs of barley cv. Morex.zip	IPK Gatersleben	doi:10.5447/IPK/2016/30	http://dx.doi.org/10.5447/IPK/2016/30						Construction of pseudomolecule sequences	Pseudomolecules of the map-based reference genome assembly of barley cv. Morex.zip	IPK Gatersleben	doi:10.5447/IPK/2016/34	http://dx.doi.org/10.5447/IPK/2016/34	Masking of residual redundancy	POPSEQ genetic map based on pseudomolecule sequence	POPSEQ map on the pseudomolecules of barley cv. Morex.zip	IPK Gatersleben
chromosome 3H	Shotgun and mate-pair sequencing of MTP-BACs	MiSeq	3H_IBSC BAC pools MiSeq	PRJEB8580	European Nucleotide Archive	PRJEB8580	http://www.ebi.ac.uk/ena/data/view/PRJEB8580	Sequence assembly of individual BACs	doi:10.5447/IPK/2016/21	IPK Gatersleben	doi:10.5447/IPK/2016/21	http://dx.doi.org/10.5447/IPK/2016/21	Pseudomolecule construction	Initial contamination removal	PRJEB13020	European Nucleotide Archive	PRJEB13020	http://www.ebi.ac.uk/ena/data/view/PRJEB13020	Sequence alignment of BACs sequences and overlap detection	Alignment of BACs to the BioNano map of barley cv. Morex						Construction of the BAC overlap graph	Positional information of single BAC assemblies of barley cv. Morex.zip	IPK Gatersleben	doi:10.5447/IPK/2016/22	http://dx.doi.org/10.5447/IPK/2016/22	Construction of non-redundant sequences of BAC overlap clusters	Non-redundant sequence constructed from individual assemblies of BACs of barley cv. Morex.zip	IPK Gatersleben	doi:10.5447/IPK/2016/30	http://dx.doi.org/10.5447/IPK/2016/30						Construction of pseudomolecule sequences	Pseudomolecules of the map-based reference genome assembly of barley cv. Morex.zip	IPK Gatersleben	doi:10.5447/IPK/2016/34	http://dx.doi.org/10.5447/IPK/2016/34	Masking of residual redundancy	POPSEQ genetic map based on pseudomolecule sequence	POPSEQ map on the pseudomolecules of barley cv. Morex.zip	IPK Gatersleben
chromosome 4H	Shotgun and mate-pair sequencing of MTP-BACs	MiSeq	4H_IBSC BAC pools MiSeq	PRJEB8580	European Nucleotide Archive	PRJEB8580	http://www.ebi.ac.uk/ena/data/view/PRJEB8580	Sequence assembly of individual BACs	doi:10.5447/IPK/2016/21	IPK Gatersleben	doi:10.5447/IPK/2016/21	http://dx.doi.org/10.5447/IPK/2016/21	Pseudomolecule construction	Initial contamination removal	PRJEB13020	European Nucleotide Archive	PRJEB13020	http://www.ebi.ac.uk/ena/data/view/PRJEB13020	Sequence alignment of BACs sequences and overlap detection	Alignment of BACs to the BioNano map of barley cv. Morex						Construction of the BAC overlap graph	Positional information of single BAC assemblies of barley cv. Morex.zip	IPK Gatersleben	doi:10.5447/IPK/2016/22	http://dx.doi.org/10.5447/IPK/2016/22	Construction of non-redundant sequences of BAC overlap clusters	Non-redundant sequence constructed from individual assemblies of BACs of barley cv. Morex.zip	IPK Gatersleben	doi:10.5447/IPK/2016/30	http://dx.doi.org/10.5447/IPK/2016/30						Construction of pseudomolecule sequences	Pseudomolecules of the map-based reference genome assembly of barley cv. Morex.zip	IPK Gatersleben	doi:10.5447/IPK/2016/34	http://dx.doi.org/10.5447/IPK/2016/34	Masking of residual redundancy	POPSEQ genetic map based on pseudomolecule sequence	POPSEQ map on the pseudomolecules of barley cv. Morex.zip	IPK Gatersleben
chromosome 5H	Shotgun and mate-pair sequencing of MTP-BACs	Illumina HiSeq2000	5H_BACs	PRJEB9429	European Nucleotide Archive	PRJEB9429	http://www.ebi.ac.uk/ena/data/view/PRJEB9429	Sequence assembly of individual BACs	doi:10.5447/IPK/2016/21	IPK Gatersleben	doi:10.5447/IPK/2016/21	http://dx.doi.org/10.5447/IPK/2016/21	Pseudomolecule construction	Initial contamination removal	PRJEB13020	European Nucleotide Archive	PRJEB13020	http://www.ebi.ac.uk/ena/data/view/PRJEB13020	Sequence alignment of BACs sequences and overlap detection	Alignment of BACs to the BioNano map of barley cv. Morex						Construction of the BAC overlap graph	Positional information of single BAC assemblies of barley cv. Morex.zip	IPK Gatersleben	doi:10.5447/IPK/2016/22	http://dx.doi.org/10.5447/IPK/2016/22	Construction of non-redundant sequences of BAC overlap clusters	Non-redundant sequence constructed from individual assemblies of BACs of barley cv. Morex.zip	IPK Gatersleben	doi:10.5447/IPK/2016/30	http://dx.doi.org/10.5447/IPK/2016/30						Construction of pseudomolecule sequences	Pseudomolecules of the map-based reference genome assembly of barley cv. Morex.zip	IPK Gatersleben	doi:10.5447/IPK/2016/34	http://dx.doi.org/10.5447/IPK/2016/34	Masking of residual redundancy	POPSEQ genetic map based on pseudomolecule sequence	POPSEQ map on the pseudomolecules of barley cv. Morex.zip	IPK Gatersleben
chromosome 6H	Shotgun and mate-pair sequencing of MTP-BACs	Illumina HiSeq2000	6H_BACs	PRJEB9430	European Nucleotide Archive	PRJEB9430	http://www.ebi.ac.uk/ena/data/view/PRJEB9430	Sequence assembly of individual BACs	doi:10.5447/IPK/2016/21	IPK Gatersleben	doi:10.5447/IPK/2016/21	http://dx.doi.org/10.5447/IPK/2016/21	Pseudomolecule construction	Initial contamination removal	PRJEB13020	European Nucleotide Archive	PRJEB13020	http://www.ebi.ac.uk/ena/data/view/PRJEB13020	Sequence alignment of BACs sequences and overlap detection	Alignment of BACs to the BioNano map of barley cv. Morex						Construction of the BAC overlap graph	Positional information of single BAC assemblies of barley cv. Morex.zip	IPK Gatersleben	doi:10.5447/IPK/2016/22	http://dx.doi.org/10.5447/IPK/2016/22	Construction of non-redundant sequences of BAC overlap clusters	Non-redundant sequence constructed from individual assemblies of BACs of barley cv. Morex.zip	IPK Gatersleben	doi:10.5447/IPK/2016/30	http://dx.doi.org/10.5447/IPK/2016/30						Construction of pseudomolecule sequences	Pseudomolecules of the map-based reference genome assembly of barley cv. Morex.zip	IPK Gatersleben	doi:10.5447/IPK/2016/34	http://dx.doi.org/10.5447/IPK/2016/34	Masking of residual redundancy	POPSEQ genetic map based on pseudomolecule sequence	POPSEQ map on the pseudomolecules of barley cv. Morex.zip	IPK Gatersleben
chromosome 7H	Shotgun and mate-pair sequencing of MTP-BACs	Illumina HiSeq2000	7H_BACs	PRJEB9431	European Nucleotide Archive	PRJEB9431	http://www.ebi.ac.uk/ena/data/view/PRJEB9431	Sequence assembly of individual BACs	doi:10.5447/IPK/2016/21	IPK Gatersleben	doi:10.5447/IPK/2016/21	http://dx.doi.org/10.5447/IPK/2016/21	Pseudomolecule construction	Initial contamination removal	PRJEB13020	European Nucleotide Archive	PRJEB13020	http://www.ebi.ac.uk/ena/data/view/PRJEB13020	Sequence alignment of BACs sequences and overlap detection	Alignment of BACs to the BioNano map of barley cv. Morex						Construction of the BAC overlap graph	Positional information of single BAC assemblies of barley cv. Morex.zip	IPK Gatersleben	doi:10.5447/IPK/2016/22	http://dx.doi.org/10.5447/IPK/2016/22	Construction of non-redundant sequences of BAC overlap clusters	Non-redundant sequence constructed from individual assemblies of BACs of barley cv. Morex.zip	IPK Gatersleben	doi:10.5447/IPK/2016/30	http://dx.doi.org/10.5447/IPK/2016/30						Construction of pseudomolecule sequences	Pseudomolecules of the map-based reference genome assembly of barley cv. Morex.zip	IPK Gatersleben	doi:10.5447/IPK/2016/34	http://dx.doi.org/10.5447/IPK/2016/34	Masking of residual redundancy	POPSEQ genetic map based on pseudomolecule sequence	POPSEQ map on the pseudomolecules of barley cv. Morex.zip	IPK Gatersleben
chromosome 6H	Shotgun and mate-pair sequencing of MTP-BACs	Illumina HiSeq2000	6H_IBSC barley genomic mate-pair sequencing	PRJEB10963	European Nucleotide Archive	PRJEB10963	http://www.ebi.ac.uk/ena/data/view/PRJEB10963	Sequence assembly of individual BACs	doi:10.5447/IPK/2016/21	IPK Gatersleben	doi:10.5447/IPK/2016/21	http://dx.doi.org/10.5447/IPK/2016/21	Pseudomolecule construction	Initial contamination removal	PRJEB13020	European Nucleotide Archive	PRJEB13020	http://www.ebi.ac.uk/ena/data/view/PRJEB13020	Sequence alignment of BACs sequences and overlap detection	Alignment of BACs to the BioNano map of barley cv. Morex						Construction of the BAC overlap graph	Positional information of single BAC assemblies of barley cv. Morex.zip	IPK Gatersleben	doi:10.5447/IPK/2016/22	http://dx.doi.org/10.5447/IPK/2016/22	Construction of non-redundant sequences of BAC overlap clusters	Non-redundant sequence constructed from individual assemblies of BACs of barley cv. Morex.zip	IPK Gatersleben	doi:10.5447/IPK/2016/30	http://dx.doi.org/10.5447/IPK/2016/30						Construction of pseudomolecule sequences	Pseudomolecules of the map-based reference genome assembly of barley cv. Morex.zip	IPK Gatersleben	doi:10.5447/IPK/2016/34	http://dx.doi.org/10.5447/IPK/2016/34	Masking of residual redundancy	POPSEQ genetic map based on pseudomolecule sequence	POPSEQ map on the pseudomolecules of barley cv. Morex.zip	IPK Gatersleben
chromosome 7H	Shotgun and mate-pair sequencing of MTP-BACs	Illumina HiSeq2000	7H_IBSC barley genomic mate-pair sequencing	PRJEB10963	European Nucleotide Archive	PRJEB10963	http://www.ebi.ac.uk/ena/data/view/PRJEB10963	Sequence assembly of individual BACs	doi:10.5447/IPK/2016/21	IPK Gatersleben	doi:10.5447/IPK/2016/21	http://dx.doi.org/10.5447/IPK/2016/21	Pseudomolecule construction	Initial contamination removal	PRJEB13020	European Nucleotide Archive	PRJEB13020	http://www.ebi.ac.uk/ena/data/view/PRJEB13020	Sequence alignment of BACs sequences and overlap detection	Alignment of BACs to the BioNano map of barley cv. Morex						Construction of the BAC overlap graph	Positional information of single BAC assemblies of barley cv. Morex.zip	IPK Gatersleben	doi:10.5447/IPK/2016/22	http://dx.doi.org/10.5447/IPK/2016/22	Construction of non-redundant sequences of BAC overlap clusters	Non-redundant sequence constructed from individual assemblies of BACs of barley cv. Morex.zip	IPK Gatersleben	doi:10.5447/IPK/2016/30	http://dx.doi.org/10.5447/IPK/2016/30						Construction of pseudomolecule sequences	Pseudomolecules of the map-based reference genome assembly of barley cv. Morex.zip	IPK Gatersleben	doi:10.5447/IPK/2016/34	http://dx.doi.org/10.5447/IPK/2016/34	Masking of residual redundancy	POPSEQ genetic map based on pseudomolecule sequence	POPSEQ map on the pseudomolecules of barley cv. Morex.zip	IPK Gatersleben
chromosome 7H	Shotgun and mate-pair sequencing of MTP-BACs	Illumina HiSeq2000	7H_MP_BAC_Pools_BGI	PRJEB11489	European Nucleotide Archive	PRJEB11489	http://www.ebi.ac.uk/ena/data/view/PRJEB11489	Sequence assembly of individual BACs	doi:10.5447/IPK/2016/21	IPK Gatersleben	doi:10.5447/IPK/2016/21	http://dx.doi.org/10.5447/IPK/2016/21	Pseudomolecule construction	Initial contamination removal	PRJEB13020	European Nucleotide Archive	PRJEB13020	http://www.ebi.ac.uk/ena/data/view/PRJEB13020	Sequence alignment of BACs sequences and overlap detection	Alignment of BACs to the BioNano map of barley cv. Morex						Construction of the BAC overlap graph	Positional information of single BAC assemblies of barley cv. Morex.zip	IPK Gatersleben	doi:10.5447/IPK/2016/22	http://dx.doi.org/10.5447/IPK/2016/22	Construction of non-redundant sequences of BAC overlap clusters	Non-redundant sequence constructed from individual assemblies of BACs of barley cv. Morex.zip	IPK Gatersleben	doi:10.5447/IPK/2016/30	http://dx.doi.org/10.5447/IPK/2016/30						Construction of pseudomolecule sequences	Pseudomolecules of the map-based reference genome assembly of barley cv. Morex.zip	IPK Gatersleben	doi:10.5447/IPK/2016/34	http://dx.doi.org/10.5447/IPK/2016/34	Masking of residual redundancy	POPSEQ genetic map based on pseudomolecule sequence	POPSEQ map on the pseudomolecules of barley cv. Morex.zip	IPK Gatersleben
chromosome 6H	Shotgun and mate-pair sequencing of MTP-BACs	Illumina HiSeq2000	6H MP BAC Pools BGI	PRJEB12096	European Nucleotide Archive	PRJEB12096	http://www.ebi.ac.uk/ena/data/view/PRJEB12096	Sequence assembly of individual BACs	doi:10.5447/IPK/2016/21	IPK Gatersleben	doi:10.5447/IPK/2016/21	http://dx.doi.org/10.5447/IPK/2016/21	Pseudomolecule construction	Initial contamination removal	PRJEB13020	European Nucleotide Archive	PRJEB13020	http://www.ebi.ac.uk/ena/data/view/PRJEB13020	Sequence alignment of BACs sequences and overlap detection	Alignment of BACs to the BioNano map of barley cv. Morex						Construction of the BAC overlap graph	Positional information of single BAC assemblies of barley cv. Morex.zip	IPK Gatersleben	doi:10.5447/IPK/2016/22	http://dx.doi.org/10.5447/IPK/2016/22	Construction of non-redundant sequences of BAC overlap clusters	Non-redundant sequence constructed from individual assemblies of BACs of barley cv. Morex.zip	IPK Gatersleben	doi:10.5447/IPK/2016/30	http://dx.doi.org/10.5447/IPK/2016/30						Construction of pseudomolecule sequences	Pseudomolecules of the map-based reference genome assembly of barley cv. Morex.zip	IPK Gatersleben	doi:10.5447/IPK/2016/34	http://dx.doi.org/10.5447/IPK/2016/34	Masking of residual redundancy	POPSEQ genetic map based on pseudomolecule sequence	POPSEQ map on the pseudomolecules of barley cv. Morex.zip	IPK Gatersleben
chromosome 2H	Shotgun and mate-pair sequencing of MTP-BACs	Illumina HiSeq2000	2H BACs TGAC	PRJEB11758	European Nucleotide Archive	PRJEB11758	http://www.ebi.ac.uk/ena/data/view/PRJEB11758	Sequence assembly of individual BACs	doi:10.5447/IPK/2016/21	IPK Gatersleben	doi:10.5447/IPK/2016/21	http://dx.doi.org/10.5447/IPK/2016/21	Pseudomolecule construction	Initial contamination removal	PRJEB13020	European Nucleotide Archive	PRJEB13020	http://www.ebi.ac.uk/ena/data/view/PRJEB13020	Sequence alignment of BACs sequences and overlap detection	Alignment of BACs to the BioNano map of barley cv. Morex						Construction of the BAC overlap graph	Positional information of single BAC assemblies of barley cv. Morex.zip	IPK Gatersleben	doi:10.5447/IPK/2016/22	http://dx.doi.org/10.5447/IPK/2016/22	Construction of non-redundant sequences of BAC overlap clusters	Non-redundant sequence constructed from individual assemblies of BACs of barley cv. Morex.zip	IPK Gatersleben	doi:10.5447/IPK/2016/30	http://dx.doi.org/10.5447/IPK/2016/30						Construction of pseudomolecule sequences	Pseudomolecules of the map-based reference genome assembly of barley cv. Morex.zip	IPK Gatersleben	doi:10.5447/IPK/2016/34	http://dx.doi.org/10.5447/IPK/2016/34	Masking of residual redundancy	POPSEQ genetic map based on pseudomolecule sequence	POPSEQ map on the pseudomolecules of barley cv. Morex.zip	IPK Gatersleben
chromosome 2H	Shotgun and mate-pair sequencing of MTP-BACs	Illumina HiSeq2000	2H_BACs	PRJEB9428	European Nucleotide Archive	PRJEB9428	http://www.ebi.ac.uk/ena/data/view/PRJEB9428	Sequence assembly of individual BACs	doi:10.5447/IPK/2016/21	IPK Gatersleben	doi:10.5447/IPK/2016/21	http://dx.doi.org/10.5447/IPK/2016/21	Pseudomolecule construction	Initial contamination removal	PRJEB13020	European Nucleotide Archive	PRJEB13020	http://www.ebi.ac.uk/ena/data/view/PRJEB13020	Sequence alignment of BACs sequences and overlap detection	Alignment of BACs to the BioNano map of barley cv. Morex						Construction of the BAC overlap graph	Positional information of single BAC assemblies of barley cv. Morex.zip	IPK Gatersleben	doi:10.5447/IPK/2016/22	http://dx.doi.org/10.5447/IPK/2016/22	Construction of non-redundant sequences of BAC overlap clusters	Non-redundant sequence constructed from individual assemblies of BACs of barley cv. Morex.zip	IPK Gatersleben	doi:10.5447/IPK/2016/30	http://dx.doi.org/10.5447/IPK/2016/30						Construction of pseudomolecule sequences	Pseudomolecules of the map-based reference genome assembly of barley cv. Morex.zip	IPK Gatersleben	doi:10.5447/IPK/2016/34	http://dx.doi.org/10.5447/IPK/2016/34	Masking of residual redundancy	POPSEQ genetic map based on pseudomolecule sequence	POPSEQ map on the pseudomolecules of barley cv. Morex.zip	IPK Gatersleben
chromosome 0H	Shotgun and mate-pair sequencing of MTP-BACs	Illumina HiSeq2000	0H BACs TGAC	PRJEB11991	European Nucleotide Archive	PRJEB11991	http://www.ebi.ac.uk/ena/data/view/PRJEB11991	Sequence assembly of individual BACs	doi:10.5447/IPK/2016/21	IPK Gatersleben	doi:10.5447/IPK/2016/21	http://dx.doi.org/10.5447/IPK/2016/21	Pseudomolecule construction	Initial contamination removal	PRJEB13020	European Nucleotide Archive	PRJEB13020	http://www.ebi.ac.uk/ena/data/view/PRJEB13020	Sequence alignment of BACs sequences and overlap detection	Alignment of BACs to the BioNano map of barley cv. Morex						Construction of the BAC overlap graph	Positional information of single BAC assemblies of barley cv. Morex.zip	IPK Gatersleben	doi:10.5447/IPK/2016/22	http://dx.doi.org/10.5447/IPK/2016/22	Construction of non-redundant sequences of BAC overlap clusters	Non-redundant sequence constructed from individual assemblies of BACs of barley cv. Morex.zip	IPK Gatersleben	doi:10.5447/IPK/2016/30	http://dx.doi.org/10.5447/IPK/2016/30						Construction of pseudomolecule sequences	Pseudomolecules of the map-based reference genome assembly of barley cv. Morex.zip	IPK Gatersleben	doi:10.5447/IPK/2016/34	http://dx.doi.org/10.5447/IPK/2016/34	Masking of residual redundancy	POPSEQ genetic map based on pseudomolecule sequence	POPSEQ map on the pseudomolecules of barley cv. Morex.zip	IPK Gatersleben
chromosome 0H	Shotgun and mate-pair sequencing of MTP-BACs	Illumina HiSeq2000	0H_BACs	PRJEB9427	European Nucleotide Archive	PRJEB9427	http://www.ebi.ac.uk/ena/data/view/PRJEB9427	Sequence assembly of individual BACs	doi:10.5447/IPK/2016/21	IPK Gatersleben	doi:10.5447/IPK/2016/21	http://dx.doi.org/10.5447/IPK/2016/21	Pseudomolecule construction	Initial contamination removal	PRJEB13020	European Nucleotide Archive	PRJEB13020	http://www.ebi.ac.uk/ena/data/view/PRJEB13020	Sequence alignment of BACs sequences and overlap detection	Alignment of BACs to the BioNano map of barley cv. Morex						Construction of the BAC overlap graph	Positional information of single BAC assemblies of barley cv. Morex.zip	IPK Gatersleben	doi:10.5447/IPK/2016/22	http://dx.doi.org/10.5447/IPK/2016/22	Construction of non-redundant sequences of BAC overlap clusters	Non-redundant sequence constructed from individual assemblies of BACs of barley cv. Morex.zip	IPK Gatersleben	doi:10.5447/IPK/2016/30	http://dx.doi.org/10.5447/IPK/2016/30						Construction of pseudomolecule sequences	Pseudomolecules of the map-based reference genome assembly of barley cv. Morex.zip	IPK Gatersleben	doi:10.5447/IPK/2016/34	http://dx.doi.org/10.5447/IPK/2016/34	Masking of residual redundancy	POPSEQ genetic map based on pseudomolecule sequence	POPSEQ map on the pseudomolecules of barley cv. Morex.zip	IPK Gatersleben
chromosome 2H	Shotgun and mate-pair sequencing of MTP-BACs	Illumina HiSeq2000	2H MP TGAC	PRJEB11798	European Nucleotide Archive	PRJEB11798	http://www.ebi.ac.uk/ena/data/view/PRJEB11798	Sequence assembly of individual BACs	doi:10.5447/IPK/2016/21	IPK Gatersleben	doi:10.5447/IPK/2016/21	http://dx.doi.org/10.5447/IPK/2016/21	Pseudomolecule construction	Initial contamination removal	PRJEB13020	European Nucleotide Archive	PRJEB13020	http://www.ebi.ac.uk/ena/data/view/PRJEB13020	Sequence alignment of BACs sequences and overlap detection	Alignment of BACs to the BioNano map of barley cv. Morex						Construction of the BAC overlap graph	Positional information of single BAC assemblies of barley cv. Morex.zip	IPK Gatersleben	doi:10.5447/IPK/2016/22	http://dx.doi.org/10.5447/IPK/2016/22	Construction of non-redundant sequences of BAC overlap clusters	Non-redundant sequence constructed from individual assemblies of BACs of barley cv. Morex.zip	IPK Gatersleben	doi:10.5447/IPK/2016/30	http://dx.doi.org/10.5447/IPK/2016/30						Construction of pseudomolecule sequences	Pseudomolecules of the map-based reference genome assembly of barley cv. Morex.zip	IPK Gatersleben	doi:10.5447/IPK/2016/34	http://dx.doi.org/10.5447/IPK/2016/34	Masking of residual redundancy	POPSEQ genetic map based on pseudomolecule sequence	POPSEQ map on the pseudomolecules of barley cv. Morex.zip	IPK Gatersleben
chromosome 0H	Shotgun and mate-pair sequencing of MTP-BACs	Illumina HiSeq2000	0H BACs MP TGAC	PRJEB11992	European Nucleotide Archive	PRJEB11992	http://www.ebi.ac.uk/ena/data/view/PRJEB11992	Sequence assembly of individual BACs	doi:10.5447/IPK/2016/21	IPK Gatersleben	doi:10.5447/IPK/2016/21	http://dx.doi.org/10.5447/IPK/2016/21	Pseudomolecule construction	Initial contamination removal	PRJEB13020	European Nucleotide Archive	PRJEB13020	http://www.ebi.ac.uk/ena/data/view/PRJEB13020	Sequence alignment of BACs sequences and overlap detection	Alignment of BACs to the BioNano map of barley cv. Morex						Construction of the BAC overlap graph	Positional information of single BAC assemblies of barley cv. Morex.zip	IPK Gatersleben	doi:10.5447/IPK/2016/22	http://dx.doi.org/10.5447/IPK/2016/22	Construction of non-redundant sequences of BAC overlap clusters	Non-redundant sequence constructed from individual assemblies of BACs of barley cv. Morex.zip	IPK Gatersleben	doi:10.5447/IPK/2016/30	http://dx.doi.org/10.5447/IPK/2016/30						Construction of pseudomolecule sequences	Pseudomolecules of the map-based reference genome assembly of barley cv. Morex.zip	IPK Gatersleben	doi:10.5447/IPK/2016/34	http://dx.doi.org/10.5447/IPK/2016/34	Masking of residual redundancy	POPSEQ genetic map based on pseudomolecule sequence	POPSEQ map on the pseudomolecules of barley cv. Morex.zip	IPK Gatersleben
GBS data	Construction of a high-resolution GBS map of the Morex x Barke population	Illumina HiSeq2000	barley_gbs	PRJEB14130	European Nucleotide Archive	PRJEB14130	http://www.ebi.ac.uk/ena/data/view/PRJEB14130						Pseudomolecule construction						Sequence alignment of BACs sequences and overlap detection							Construction of the BAC overlap graph					Construction of non-redundant sequences of BAC overlap clusters	Non-redundant sequence constructed from individual assemblies of BACs of barley cv. Morex.zip	IPK Gatersleben	doi:10.5447/IPK/2016/30	http://dx.doi.org/10.5447/IPK/2016/30	Construction of a high-resolution GBS map of the Morex x Barke population	High-resolution GBS map of the Morex x Barke RIL population.zip	IPK Gatersleben	doi:10.5447/IPK/2016/29	http://dx.doi.org/10.5447/IPK/2016/29	Construction of pseudomolecule sequences	Pseudomolecules of the map-based reference genome assembly of barley cv. Morex.zip	IPK Gatersleben	doi:10.5447/IPK/2016/34	http://dx.doi.org/10.5447/IPK/2016/34	Masking of residual redundancy	POPSEQ genetic map based on pseudomolecule sequence	POPSEQ map on the pseudomolecules of barley cv. Morex.zip	IPK Gatersleben
POPSEQ data	Construction of the updated POPSEQ map of the Morex x Barke mapping population	Illumina HiSeq2000	Illumina whole-genome shotgun libraries of 87 F8 recombinant inbred lines from barley.	PRJEB13028	European Nucleotide Archive	PRJEB13028	http://www.ebi.ac.uk/ena/data/view/PRJEB13028						Pseudomolecule construction						Sequence alignment of BACs sequences and overlap detection		Positions of Morex WGS contigs in the updated POPSEQ map.zip	IPK Gatersleben	doi:10.5447/IPK/2016/33	http://dx.doi.org/10.5447/IPK/2016/33	Genetic anchoring of single BAC clones	Construction of the BAC overlap graph					Construction of non-redundant sequences of BAC overlap clusters	Non-redundant sequence constructed from individual assemblies of BACs of barley cv. Morex.zip	IPK Gatersleben	doi:10.5447/IPK/2016/30	http://dx.doi.org/10.5447/IPK/2016/30						Construction of pseudomolecule sequences	Pseudomolecules of the map-based reference genome assembly of barley cv. Morex.zip	IPK Gatersleben	doi:10.5447/IPK/2016/34	http://dx.doi.org/10.5447/IPK/2016/34	Masking of residual redundancy	POPSEQ genetic map based on pseudomolecule sequence	POPSEQ map on the pseudomolecules of barley cv. Morex.zip	IPK Gatersleben
HiC/TCC data	Hi-C map construction	Illumina HiSeq2000	HiC/TCC	PRJEB14169	European Nucleotide Archive	PRJEB14169	http://www.ebi.ac.uk/ena/data/view/PRJEB14169						Pseudomolecule construction						Sequence alignment of BACs sequences and overlap detection							Construction of the BAC overlap graph					Construction of non-redundant sequences of BAC overlap clusters	Non-redundant sequence constructed from individual assemblies of BACs of barley cv. Morex.zip	IPK Gatersleben	doi:10.5447/IPK/2016/30	http://dx.doi.org/10.5447/IPK/2016/30						Construction of pseudomolecule sequences	Pseudomolecules of the map-based reference genome assembly of barley cv. Morex.zip	IPK Gatersleben	doi:10.5447/IPK/2016/34	http://dx.doi.org/10.5447/IPK/2016/34	Masking of residual redundancy	POPSEQ genetic map based on pseudomolecule sequence	POPSEQ map on the pseudomolecules of barley cv. Morex.zip	IPK Gatersleben
[truncated: 3 more columns]
